# Supplementary material for: Exploration of Potential Broad-Spectrum Antiviral Targets in the Enterovirus Replication Element: Identification of Six Distinct 5′ Cloverleaves
Source: Viruses. 2024 Jun 23;16(7):1009. doi: 10.3390/v16071009 (PMC11281424; doi:10.3390/v16071009)
Supplement: Supplementary file 1 [file viruses-16-01009-s001.zip]

Archive with 10 entries (10 files):
- Figure_S1.pdf
- Figure_S2.pdf
- Figure_S3.pdf
- Table_S1.pdf
- Table_S2.pdf
- Table_S3.pdf
- Table_S4.pdf
- Table_S5.pdf
- Table_S6.pdf
- Table_S7.pdf
